# Supplementary material for: Th Cell Phenotypes and Their Correlations with Disease Activity in Patients with Rheumatoid Arthritis
Source: J Clin Med. 2025 Jun 13;14(12):4220. doi: 10.3390/jcm14124220 (PMC12194616; doi:10.3390/jcm14124220)
Supplement: Supplementary file 1 [file jcm-14-04220-s001.zip]

Archive with 1 entries (1 files):
- jcm-3646137-supplementary.pdf
